# Supplementary material for: Implementation of a Tunnel System for Scaling-Out High-Quality Cassava Planting Material
Source: Plants (Basel). 2025 Sep 26;14(19):2983. doi: 10.3390/plants14192983 (PMC12525939; doi:10.3390/plants14192983)
Supplement: Supplementary file 1 [file plants-14-02983-s001.zip]

Archive with 1 entries (1 files):
- plants-3844270-supplementary.pdf
